# Supplementary material for: 3-[(E)-4-Methoxy­benzyl­idene]-1-methyl­piperidin-4-one
Source: Acta Crystallogr Sect E Struct Rep Online. 2008 Feb 6;64(Pt 3):o552. doi: 10.1107/S1600536808003280 (PMC2960746; doi:10.1107/S1600536808003280)
Supplement: Supplementary file 2 [file e-64-0o552-Isup2.hkl]

#
# h,k,l, Fc-squared, Fo-squared, sigma(Fo-squared) and status flag
#
data_I
_shelx_title ' AA66 in P2(1)2(1)2(1)'
_shelx_refln_list_code          4
_shelx_F_calc_maximum       97.32
_exptl_crystal_F_000       496.00
_reflns_d_resolution_high  0.7552
 
loop_
 _symmetry_equiv_pos_as_xyz
 'x, y, z'
 '-x+1/2, -y, z+1/2'
 '-x, y+1/2, -z+1/2'
 'x+1/2, -y+1/2, -z'
 
_cell_length_a     7.5212
_cell_length_b    12.4097
_cell_length_c    13.5062
_cell_angle_alpha  90.000
_cell_angle_beta   90.000
_cell_angle_gamma  90.000
 
_shelx_F_squared_multiplier     1.000
 
loop_
 _refln_index_h
 _refln_index_k
 _refln_index_l
 _refln_F_squared_calc
 _refln_F_squared_meas
 _refln_F_squared_sigma
 _refln_observed_status
   4   0   0      609.10      707.84     12.91 o
   6   0   0        4.29        2.67      0.43 o
   8   0   0        3.88        2.89      0.50 o
   1   1   0       92.20       96.26      1.02 o
   2   1   0      274.44      257.27      2.97 o
   3   1   0      531.35      577.76      6.55 o
   4   1   0        3.15        1.72      0.18 o
   5   1   0      279.06      285.11      5.01 o
   6   1   0       12.18       10.65      0.43 o
   7   1   0       68.48       65.27      1.32 o
   8   1   0        9.31        9.99      0.56 o
   9   1   0        4.87        4.15      0.43 o
   0   2   0     2577.17     2708.02     38.89 o
   1   2   0     2398.98     2770.98     28.04 o
   2   2   0     1037.66     1054.57     10.72 o
   3   2   0        0.25        0.35      0.10 o
   4   2   0      147.69      143.76      1.80 o
   5   2   0       44.53       34.18      0.89 o
   6   2   0        5.35        4.20      0.41 o
   7   2   0        5.03        3.91      0.35 o
   8   2   0        0.00        0.58      0.27 o
   9   2   0        0.09       -0.05      0.33 o
   1   3   0     1173.88     1157.17     11.74 o
   2   3   0       61.66       49.97      0.60 o
   3   3   0      346.38      353.64      3.69 o
   4   3   0       27.82       26.77      0.48 o
   5   3   0       18.54       19.14      0.43 o
   6   3   0       24.62       24.90      0.64 o
   7   3   0        7.16        6.05      0.40 o
   8   3   0        2.78        2.58      0.34 o
   9   3   0        0.26        0.05      0.27 o
   0   4   0      171.76      177.21      3.24 o
   1   4   0     2589.63     2794.20     28.26 o
   2   4   0       47.52       41.31      0.53 o
   3   4   0       13.08       14.85      0.55 o
   4   4   0        9.27        8.47      0.28 o
   5   4   0        1.61        1.60      0.17 o
   6   4   0        9.42       10.22      0.51 o
   7   4   0        0.05        0.14      0.22 o
   8   4   0        0.28        0.18      0.27 o
   9   4   0        0.00       -0.13      0.27 o
   1   5   0       82.97       91.08      1.03 o
   2   5   0      769.41      829.57      8.49 o
   3   5   0      183.69      177.18      1.94 o
   4   5   0      115.10      106.39      1.42 o
   5   5   0      108.13       96.43      1.39 o
   6   5   0        0.03        0.10      0.23 o
   7   5   0       37.97       37.80      0.89 o
   8   5   0        2.50        1.82      0.32 o
   9   5   0        3.77        4.22      0.44 o
   0   6   0     2778.61     3120.84     55.39 o
   1   6   0     1537.11     1577.30     16.01 o
   2   6   0      779.04      928.79      9.51 o
   3   6   0      185.61      196.71      2.16 o
   4   6   0       10.42       10.77      0.34 o
   5   6   0       24.58       26.60      0.55 o
   6   6   0        6.79        5.32      0.35 o
   7   6   0        9.67        9.28      0.48 o
   8   6   0        9.02        8.62      0.95 o
   9   6   0        2.24        3.02      0.80 o
   1   7   0       11.29       10.70      0.25 o
   2   7   0       31.27       24.09      0.40 o
   3   7   0       16.27       18.24      0.36 o
   4   7   0       16.19       16.73      0.48 o
   5   7   0       28.86       27.51      0.67 o
   6   7   0       14.97       14.89      0.62 o
   7   7   0       24.77       26.93      1.10 o
   8   7   0        0.04       -0.13      0.35 o
   0   8   0       17.99       22.30      0.52 o
   1   8   0       69.32       82.26      1.12 o
   2   8   0        1.66        2.17      0.21 o
   3   8   0       20.06       17.49      0.40 o
   4   8   0       17.20       14.72      0.46 o
   5   8   0       19.22       20.48      0.59 o
   6   8   0       12.65       13.00      0.91 o
   7   8   0        4.01        3.76      0.46 o
   8   8   0        0.01       -0.53      0.53 o
   1   9   0        6.04        4.27      0.26 o
   2   9   0      116.18      111.25      1.47 o
   3   9   0        0.09        0.03      0.14 o
   4   9   0      116.39      115.96      1.80 o
   5   9   0        1.73        2.25      0.30 o
   6   9   0       16.55       15.88      0.60 o
   7   9   0        0.28        0.72      0.43 o
   8   9   0        0.04       -0.20      0.60 o
   0  10   0        0.04        0.13      0.24 o
   1  10   0      194.68      169.00      2.38 o
   2  10   0       34.25       27.47      0.64 o
   3  10   0      152.10      131.87      1.96 o
   4  10   0       62.78       63.80      1.77 o
   5  10   0       12.29       10.53      0.48 o
   6  10   0       15.61       15.16      0.60 o
   7  10   0        0.52        1.54      0.82 o
   1  11   0       11.39        8.41      0.39 o
   2  11   0       57.61       47.79      0.94 o
   3  11   0       30.68       29.15      0.70 o
   4  11   0       87.45       84.00      1.70 o
   5  11   0       14.54       13.87      0.68 o
   6  11   0       12.38       14.75      0.71 o
   7  11   0        3.94        4.63      0.91 o
   0  12   0        0.99        1.16      0.36 o
   1  12   0      227.07      218.53      3.08 o
   2  12   0        7.76        5.74      0.36 o
   3  12   0       78.51       73.96      1.53 o
   4  12   0       13.52       12.59      0.62 o
   5  12   0        8.37        7.10      0.52 o
   6  12   0        2.10        1.14      0.42 o
   1  13   0        0.06        0.25      0.22 o
   2  13   0        0.56        0.33      0.24 o
   3  13   0        2.28        2.36      0.37 o
   4  13   0        0.38        0.78      0.33 o
   5  13   0        2.23        2.63      0.44 o
   6  13   0        0.00       -0.46      0.46 o
   0  14   0        6.49       10.70      1.71 o
   1  14   0        0.33        0.35      0.26 o
   2  14   0        0.17        0.67      0.27 o
   3  14   0        0.27        0.17      0.29 o
   4  14   0        1.33        1.64      0.38 o
   5  14   0        0.26        0.91      0.60 o
   1  15   0        0.13       -0.05      0.27 o
   2  15   0        0.23        0.41      0.29 o
   3  15   0        0.55        0.35      0.43 o
   4  15   0        0.02        0.30      0.60 o
   0  16   0       51.47       60.66      2.52 o
   1  16   0        7.25       10.35      0.62 o
   2  16   0       37.53       43.83      1.22 o
   1   0   1      349.63      386.82      3.97 o
   2   0   1     9471.31     9810.21    108.08 o
   3   0   1      874.51      908.68      9.27 o
   4   0   1     1238.62     1348.62     15.16 o
   5   0   1      136.92      137.68      3.25 o
   6   0   1       45.90       43.57      0.90 o
   7   0   1        4.61        5.14      0.37 o
   8   0   1        0.33       -0.17      0.24 o
   9   0   1        0.05        0.39      0.30 o
   0   1   1      477.81      496.80      6.26 o
   1   1   1     1390.93     1513.87     10.85 o
   2   1   1     1726.40     1795.12     12.88 o
   3   1   1        9.01        7.10      0.27 o
   4   1   1      172.73      183.03      1.57 o
   5   1   1       64.05       53.70      1.24 o
   6   1   1        3.05        4.27      0.23 o
   7   1   1       27.15       25.94      0.50 o
   8   1   1        1.86        1.85      0.30 o
   9   1   1        5.74        5.60      0.32 o
   0   2   1      236.49      252.97      2.85 o
   1   2   1     2013.83     2143.56     15.34 o
   2   2   1      503.87      521.90      3.78 o
   3   2   1      260.82      262.75      2.06 o
   4   2   1       33.74       24.33      0.32 o
   5   2   1       35.89       32.72      0.54 o
   6   2   1       27.33       28.06      0.48 o
   7   2   1        9.16        8.77      0.31 o
   8   2   1       11.69       10.31      0.36 o
   9   2   1        1.94        1.93      0.25 o
   0   3   1      197.16      196.48      2.05 o
   1   3   1      462.94      477.83      3.47 o
   2   3   1      498.17      525.55      3.82 o
   3   3   1       38.62       35.16      0.37 o
   4   3   1      191.63      198.51      1.70 o
   5   3   1        6.82        8.32      0.23 o
   6   3   1       13.28       13.71      0.34 o
   7   3   1        7.59        9.20      0.32 o
   8   3   1        0.58        0.83      0.20 o
   9   3   1        0.33       -0.09      0.20 o
   0   4   1       99.79       91.86      1.01 o
   1   4   1      496.01      508.72      3.69 o
   2   4   1      273.08      264.52      1.97 o
   3   4   1      472.15      481.01      3.53 o
   4   4   1      135.58      134.04      1.21 o
   5   4   1       53.41       43.30      0.58 o
   6   4   1       42.40       37.78      0.75 o
   7   4   1        1.33        1.25      0.20 o
   8   4   1        7.42        6.67      0.31 o
   9   4   1        0.49        0.67      0.22 o
   0   5   1      382.15      376.46      4.26 o
   1   5   1     1133.79     1323.92      9.51 o
   2   5   1      511.69      557.96      4.07 o
   3   5   1      149.96      175.28      1.36 o
   4   5   1      176.56      174.56      1.53 o
   5   5   1       70.62       76.34      0.79 o
   6   5   1        7.47        4.99      0.24 o
   7   5   1        8.99        9.25      0.32 o
   8   5   1        0.54        0.49      0.21 o
   9   5   1        0.29        0.06      0.23 o
   0   6   1        2.17        2.53      0.29 o
   1   6   1      406.81      480.93      3.52 o
   2   6   1       79.34       72.67      0.63 o
   3   6   1      454.03      486.12      3.59 o
   4   6   1       13.03       13.07      0.25 o
   5   6   1       75.70       73.20      0.78 o
   6   6   1        8.88        7.96      0.29 o
   7   6   1        1.38        1.19      0.22 o
   8   6   1        1.75        2.34      0.26 o
   9   6   1        0.59       -0.30      0.50 o
   0   7   1        8.39        7.75      0.31 o
   1   7   1       43.27       46.05      0.44 o
   2   7   1       90.17       87.20      0.74 o
   3   7   1       71.44       71.76      0.71 o
   4   7   1       64.19       64.17      0.73 o
   5   7   1       22.25       21.72      0.58 o
   6   7   1        0.66        0.55      0.21 o
   7   7   1        3.36        3.70      0.31 o
   8   7   1        2.78        4.14      0.40 o
   0   8   1       33.69       32.29      0.55 o
   1   8   1       50.25       43.92      0.45 o
   2   8   1       13.99       14.58      0.23 o
   3   8   1        1.11        0.86      0.11 o
   4   8   1        9.82       10.86      0.31 o
   5   8   1       27.65       29.11      0.50 o
   6   8   1        8.91       10.09      0.41 o
   7   8   1       10.80       10.87      0.47 o
   8   8   1        5.28        6.45      0.41 o
   0   9   1      121.83      126.21      1.81 o
   1   9   1       70.67       70.24      0.80 o
   2   9   1       71.59       72.00      1.13 o
   3   9   1       22.99       24.89      0.37 o
   4   9   1        6.28        6.25      0.25 o
   5   9   1       20.91       21.20      0.44 o
   6   9   1        1.90        1.89      0.24 o
   7   9   1        5.30        7.28      0.40 o
   8   9   1        0.40        0.83      0.44 o
   0  10   1        1.83        1.71      0.21 o
   1  10   1       73.43       66.82      0.95 o
   2  10   1      106.83      105.98      1.16 o
   3  10   1       71.18       64.88      0.94 o
   4  10   1       51.16       51.12      0.77 o
   5  10   1       45.32       44.27      0.74 o
   6  10   1        9.69       10.38      0.40 o
   7  10   1        9.50        9.21      0.44 o
   0  11   1        4.36        2.06      0.25 o
   1  11   1        3.06        1.69      0.24 o
   2  11   1        4.13        3.61      0.21 o
   3  11   1       11.27        9.32      0.30 o
   4  11   1       31.26       30.06      0.89 o
   5  11   1       10.25       11.70      0.43 o
   6  11   1       36.23       40.49      0.81 o
   7  11   1        1.57        1.06      0.44 o
   0  12   1        8.84        7.45      0.42 o
   1  12   1       39.82       39.76      0.68 o
   2  12   1       26.96       24.22      0.46 o
   3  12   1        5.11        5.07      0.28 o
   4  12   1        5.30        4.50      0.31 o
   5  12   1        0.93        0.66      0.24 o
   6  12   1        1.11        1.22      0.28 o
   0  13   1        0.51        0.30      0.25 o
   1  13   1       30.05       27.28      0.60 o
   2  13   1        0.66        0.75      0.18 o
   3  13   1       14.79       15.89      0.58 o
   4  13   1        0.81        0.87      0.23 o
   5  13   1        0.21        0.11      0.27 o
   6  13   1        0.43        0.30      0.47 o
   0  14   1        6.37        5.52      0.39 o
   1  14   1       11.53       10.83      0.34 o
   2  14   1        2.44        3.18      0.24 o
   3  14   1        5.45        5.46      0.34 o
   4  14   1        0.09        0.36      0.27 o
   5  14   1        1.98        2.32      0.53 o
   0  15   1        2.08        3.05      0.36 o
   1  15   1        8.02        8.42      0.33 o
   2  15   1        7.19        8.28      0.37 o
   3  15   1        1.41        1.52      0.47 o
   4  15   1        4.27        4.23      0.80 o
   0  16   1        1.36        3.32      0.80 o
   1  16   1        2.76        3.81      0.36 o
   2  16   1        4.99        6.23      0.46 o
   0   0   2     2580.80     2721.36     52.73 o
   2   0   2      304.95      354.43      3.66 o
   3   0   2       23.34       20.44      0.70 o
   4   0   2      100.78       94.39      1.11 o
   5   0   2       13.98       20.84      0.54 o
   6   0   2       64.27       56.87      1.45 o
   7   0   2       17.89       16.45      0.58 o
   8   0   2       10.96        9.13      0.50 o
   9   0   2        5.31        4.16      0.43 o
   0   1   2     7290.05     7152.62    195.92 o
   1   1   2     6096.20     6576.42     46.93 o
   2   1   2     4867.90     5130.48     36.59 o
   3   1   2     1909.68     2113.62     15.14 o
   4   1   2      973.68      976.70      7.41 o
   5   1   2       59.02       57.97      0.73 o
   6   1   2       80.10       71.14      0.89 o
   7   1   2        1.59        2.37      0.21 o
   8   1   2        6.83        5.66      0.29 o
   9   1   2        0.87        1.02      0.22 o
   0   2   2      637.11      715.82      7.29 o
   1   2   2        8.32        5.65      0.08 o
   2   2   2      142.92      138.02      1.06 o
   3   2   2      368.34      345.61      2.55 o
   4   2   2      521.37      557.28      4.52 o
   5   2   2       82.53       78.75      0.85 o
   6   2   2       72.61       71.53      0.89 o
   7   2   2        0.93        0.43      0.17 o
   8   2   2        5.38        5.09      0.30 o
   9   2   2        1.29        1.90      0.25 o
   0   3   2      698.81      720.73      7.36 o
   1   3   2      137.37      151.74      1.14 o
   2   3   2      321.04      361.82      2.65 o
   3   3   2      307.93      327.26      2.44 o
   4   3   2       70.99       78.15      0.72 o
   5   3   2       79.36       83.99      0.88 o
   6   3   2       11.84       12.61      0.33 o
   7   3   2        5.64        5.18      0.25 o
   8   3   2        1.61        1.63      0.22 o
   9   3   2        1.08        0.83      0.23 o
   0   4   2      366.30      348.66      3.95 o
   1   4   2      597.07      676.09      5.10 o
   2   4   2       19.52       24.75      0.26 o
   3   4   2       73.44       73.53      0.63 o
   4   4   2       49.55       49.07      0.51 o
   5   4   2       15.77       14.87      0.28 o
   6   4   2        9.93       10.11      0.33 o
   7   4   2       13.84       14.32      0.39 o
   8   4   2        0.74        0.19      0.19 o
   9   4   2        2.91        3.23      0.29 o
   0   5   2       22.53       23.44      0.38 o
   1   5   2      423.07      440.00      3.36 o
   2   5   2      117.73      102.47      0.83 o
   3   5   2      608.19      610.19      4.47 o
   4   5   2       11.39       11.81      0.35 o
   5   5   2      116.70      101.23      1.00 o
   6   5   2       35.71       37.47      0.59 o
   7   5   2       11.71        9.36      0.33 o
   8   5   2        6.49        6.76      0.35 o
   9   5   2        0.95        1.12      0.26 o
   0   6   2       30.00       38.70      0.58 o
   1   6   2      332.43      377.63      2.91 o
   2   6   2       32.89       30.38      0.32 o
   3   6   2       13.44       14.64      0.22 o
   4   6   2        1.38        1.44      0.12 o
   5   6   2       63.48       60.57      0.69 o
   6   6   2        2.41        3.09      0.23 o
   7   6   2       25.50       25.42      0.61 o
   8   6   2        2.33        2.39      0.28 o
   9   6   2        2.04        1.51      0.70 o
   0   7   2       54.02       62.13      1.06 o
   1   7   2      142.76      170.32      1.39 o
   2   7   2      103.90      118.11      1.01 o
   3   7   2       43.86       40.71      0.47 o
   4   7   2       22.65       22.93      0.45 o
   5   7   2       13.82       15.07      0.34 o
   6   7   2        8.75       10.81      0.36 o
   7   7   2       21.15       22.59      0.58 o
   8   7   2        2.30        2.86      0.33 o
   0   8   2       27.39       24.01      0.63 o
   1   8   2       10.79       11.32      0.21 o
   2   8   2       46.51       39.92      0.45 o
   3   8   2       60.68       60.42      0.61 o
   4   8   2        6.39        5.75      0.21 o
   5   8   2       12.23       10.82      0.32 o
   6   8   2       19.27       21.49      0.54 o
   7   8   2        1.52        1.46      0.28 o
   8   8   2        3.41        4.42      0.37 o
   0   9   2      284.38      290.38      3.43 o
   1   9   2       21.45       20.54      0.31 o
   2   9   2       90.47       94.42      1.08 o
   3   9   2        5.85        5.63      0.20 o
   4   9   2        5.18        4.96      0.23 o
   5   9   2       11.52       14.05      0.38 o
   6   9   2        1.29        1.98      0.24 o
   7   9   2        2.67        3.22      0.33 o
   8   9   2        1.03        0.37      0.42 o
   0  10   2      195.90      190.59      2.65 o
   1  10   2       51.86       42.70      0.59 o
   2  10   2       50.17       52.26      0.75 o
   3  10   2      124.57      113.82      1.16 o
   4  10   2       19.33       19.71      0.47 o
   5  10   2       45.39       45.25      0.74 o
   6  10   2        9.17        9.47      0.42 o
   7  10   2        6.80        7.95      0.54 o
   0  11   2        3.92        3.10      0.27 o
   1  11   2      237.38      233.76      2.27 o
   2  11   2       20.18       17.21      0.38 o
   3  11   2       58.80       54.70      0.88 o
   4  11   2       22.68       22.78      0.55 o
   5  11   2       18.42       17.83      0.62 o
   6  11   2        0.10        0.34      0.26 o
   7  11   2        5.42        6.90      0.60 o
   0  12   2       92.44       86.13      1.43 o
   1  12   2        5.84        4.73      0.24 o
   2  12   2       21.55       21.24      0.45 o
   3  12   2        3.90        3.84      0.25 o
   4  12   2        0.63        0.48      0.22 o
   5  12   2        0.17        0.09      0.26 o
   6  12   2        0.86        1.59      0.34 o
   0  13   2       15.46       12.86      0.57 o
   1  13   2       10.99       11.47      0.34 o
   2  13   2        6.19        5.82      0.26 o
   3  13   2       13.49       12.98      0.48 o
   4  13   2        1.61        2.15      0.29 o
   5  13   2        3.34        3.80      0.36 o
   0  14   2        3.06        4.51      0.36 o
   1  14   2        0.60        0.54      0.20 o
   2  14   2        9.39       10.19      0.37 o
   3  14   2        1.73        1.60      0.29 o
   4  14   2        1.76        1.61      0.32 o
   5  14   2        0.39        2.11      0.80 o
   0  15   2       27.72       29.61      0.95 o
   1  15   2        5.16        6.96      0.38 o
   2  15   2        8.44       10.07      0.40 o
   3  15   2        2.90        3.30      0.46 o
   0  16   2        7.10        9.86      1.11 o
   1  16   2        6.77        8.87      0.80 o
   1   0   3     6000.76     6564.16     66.26 o
   2   0   3     3735.71     4094.14     41.32 o
   3   0   3       41.03       46.43      0.91 o
   4   0   3     1527.46     1605.70     16.32 o
   5   0   3        4.04        4.09      0.38 o
   6   0   3       98.54       89.75      1.64 o
   7   0   3        0.10       -0.10      0.22 o
   8   0   3        0.00        0.28      0.27 o
   9   0   3        0.00       -0.32      0.32 o
   0   1   3      111.82      123.40      1.45 o
   1   1   3      341.13      401.73      2.92 o
   2   1   3      254.95      273.17      2.02 o
   3   1   3      327.01      386.50      2.84 o
   4   1   3      182.14      167.27      1.31 o
   5   1   3      174.97      187.36      1.89 o
   6   1   3       51.72       47.91      0.68 o
   7   1   3        7.50        5.37      0.26 o
   8   1   3        3.07        2.66      0.24 o
   9   1   3        0.26        0.60      0.22 o
   0   2   3        1.08        1.08      0.09 o
   1   2   3     1509.60     1522.57     10.91 o
   2   2   3      106.12       94.75      0.80 o
   3   2   3      352.73      386.46      2.85 o
   4   2   3       49.79       50.09      0.47 o
   5   2   3        6.16        5.71      0.20 o
   6   2   3       35.98       37.30      0.59 o
   7   2   3        3.86        3.69      0.24 o
   8   2   3        8.00        7.92      0.33 o
   9   2   3        1.33        1.44      0.24 o
   0   3   3       86.91       82.19      0.92 o
   1   3   3      527.97      575.68      4.17 o
   2   3   3      314.49      311.90      2.42 o
   3   3   3      246.99      250.31      2.08 o
   4   3   3        0.73        1.49      0.23 o
   5   3   3       28.78       29.06      0.39 o
   6   3   3        2.06        1.76      0.18 o
   7   3   3        1.13        1.21      0.18 o
   8   3   3        5.19        5.62      0.30 o
   9   3   3        2.70        3.07      0.28 o
   0   4   3       36.47       31.71      0.46 o
   1   4   3      412.92      507.13      3.85 o
   2   4   3      202.53      217.26      1.64 o
   3   4   3      136.75      154.35      1.22 o
   4   4   3      247.02      260.70      2.20 o
   5   4   3       65.33       70.74      0.75 o
   6   4   3       33.98       32.51      0.54 o
   7   4   3        4.99        4.58      0.26 o
   8   4   3        2.30        2.28      0.24 o
   9   4   3        0.30        0.34      0.24 o
   0   5   3      178.74      185.98      2.19 o
   1   5   3      213.41      224.64      1.77 o
   2   5   3       14.13       14.95      0.22 o
   3   5   3       17.59       17.10      0.29 o
   4   5   3      140.45      136.76      1.18 o
   5   5   3       23.65       25.34      0.38 o
   6   5   3       27.14       25.18      0.47 o
   7   5   3        8.75        6.94      0.32 o
   8   5   3        0.75        0.23      0.27 o
   9   5   3        3.94        4.48      0.52 o
   0   6   3      740.95      779.28      8.72 o
   1   6   3       39.90       46.88      0.46 o
   2   6   3      312.96      312.67      2.45 o
   3   6   3       66.13       58.37      0.60 o
   4   6   3       76.84       75.96      0.83 o
   5   6   3       24.05       22.53      0.40 o
   6   6   3       31.26       28.52      0.57 o
   7   6   3        2.38        2.13      0.25 o
   8   6   3        4.87        4.68      0.33 o
   9   6   3        0.60        1.41      0.50 o
   0   7   3       82.81       95.52      1.25 o
   1   7   3      315.05      341.26      2.66 o
   2   7   3       26.69       26.49      0.33 o
   3   7   3      152.18      154.62      1.31 o
   4   7   3       14.40       14.46      0.33 o
   5   7   3      111.41      111.30      1.16 o
   6   7   3       11.02       11.64      0.41 o
   7   7   3       14.97       13.79      0.45 o
   8   7   3        4.80        6.66      0.52 o
   0   8   3       29.87       27.60      0.78 o
   1   8   3       92.89       93.22      0.93 o
   2   8   3       66.87       57.80      0.62 o
   3   8   3      153.23      154.09      1.32 o
   4   8   3       40.49       37.38      0.52 o
   5   8   3       21.92       21.96      0.42 o
   6   8   3        0.14       -0.22      0.25 o
   7   8   3        4.06        4.22      0.34 o
   8   8   3        1.60        2.05      0.43 o
   0   9   3      207.07      206.67      3.21 o
   1   9   3      221.82      215.38      1.85 o
   2   9   3       93.23       80.54      0.81 o
   3   9   3       79.30       76.29      1.02 o
   4   9   3       17.60       16.84      0.41 o
   5   9   3        3.45        3.43      0.24 o
   6   9   3       13.43       12.79      0.46 o
   7   9   3        0.63        0.75      0.29 o
   8   9   3        1.18        1.11      0.80 o
   0  10   3      116.82      122.49      1.82 o
   1  10   3       85.56       82.33      0.89 o
   2  10   3      162.22      153.17      1.50 o
   3  10   3       21.98       18.64      0.36 o
   4  10   3       80.17       78.11      1.03 o
   5  10   3       21.25       19.39      0.62 o
   6  10   3       14.89       15.12      0.55 o
   7  10   3        9.09        9.26      0.58 o
   0  11   3      130.02      108.41      1.70 o
   1  11   3      102.81       87.89      1.02 o
   2  11   3       88.16       79.99      0.96 o
   3  11   3       42.47       38.13      0.70 o
   4  11   3       14.62       15.11      0.44 o
   5  11   3        5.64        5.92      0.34 o
   6  11   3        0.67        1.02      0.28 o
   7  11   3        0.08       -0.10      0.50 o
   0  12   3        1.93        1.39      0.26 o
   1  12   3       37.31       31.92      0.53 o
   2  12   3       10.79       10.44      0.45 o
   3  12   3       13.57       13.90      0.49 o
   4  12   3        4.53        4.09      0.32 o
   5  12   3        2.35        2.05      0.32 o
   6  12   3        1.05        0.60      0.32 o
   0  13   3        0.72        0.95      0.32 o
   1  13   3       12.84       12.07      0.38 o
   2  13   3        3.22        3.27      0.24 o
   3  13   3        7.20        7.63      0.44 o
   4  13   3        1.77        2.39      0.31 o
   5  13   3        2.90        3.75      0.37 o
   0  14   3        5.12        4.90      0.44 o
   1  14   3        0.89        0.76      0.23 o
   2  14   3        0.13       -0.08      0.21 o
   3  14   3        3.43        3.17      0.41 o
   4  14   3        5.50        6.54      0.48 o
   0  15   3        0.58        1.16      0.38 o
   1  15   3        1.97        1.73      0.27 o
   2  15   3        8.32        8.58      0.41 o
   3  15   3        2.73        3.62      0.80 o
   0   0   4       49.89       52.63      0.87 o
   1   0   4     1628.97     1654.54     16.78 o
   2   0   4      893.03      943.88      9.62 o
   3   0   4     1254.72     1271.32     12.95 o
   4   0   4     1078.19     1132.06     11.57 o
   5   0   4      139.57      115.48      1.84 o
   6   0   4      254.89      248.32      3.49 o
   7   0   4       30.80       28.05      0.75 o
   8   0   4       21.68       16.93      0.64 o
   9   0   4        4.54        6.85      0.49 o
   0   1   4      420.05      426.16      4.40 o
   1   1   4      748.02      769.72      5.55 o
   2   1   4      187.03      194.25      1.52 o
   3   1   4       49.64       47.68      0.49 o
   4   1   4       15.11       16.85      0.25 o
   5   1   4       36.30       43.11      0.68 o
   6   1   4       12.21        9.83      0.31 o
   7   1   4       11.65       13.17      0.37 o
   8   1   4        6.54        6.57      0.32 o
   9   1   4        0.77        0.98      0.23 o
   0   2   4      238.90      239.69      2.75 o
   1   2   4      641.23      706.75      5.11 o
   2   2   4      192.20      181.48      1.44 o
   3   2   4      199.39      245.94      1.86 o
   4   2   4       76.67       82.18      0.71 o
   5   2   4       55.66       57.14      0.75 o
   6   2   4       15.88       16.94      0.37 o
   7   2   4       10.62       11.01      0.35 o
   8   2   4        4.29        3.72      0.27 o
   9   2   4        1.30        1.30      0.25 o
   0   3   4      109.57      117.92      1.29 o
   1   3   4      144.39      130.69      1.12 o
   2   3   4      392.92      412.05      3.03 o
   3   3   4        7.43        6.32      0.19 o
   4   3   4       52.23       56.28      0.53 o
   5   3   4        7.76        8.61      0.22 o
   6   3   4        7.09       10.29      0.31 o
   7   3   4        4.04        4.31      0.25 o
   8   3   4        0.25        0.33      0.20 o
   9   3   4        1.25        1.81      0.27 o
   0   4   4       46.48       41.67      0.60 o
   1   4   4       98.61      102.22      0.81 o
   2   4   4      783.91      863.74      6.26 o
   3   4   4      116.52      122.45      0.99 o
   4   4   4       87.63       92.70      0.84 o
   5   4   4       25.34       25.01      0.38 o
   6   4   4        0.31        0.21      0.15 o
   7   4   4        4.10        3.79      0.24 o
   8   4   4        1.83        1.65      0.24 o
   9   4   4        0.28        0.01      0.28 o
   0   5   4      253.27      280.89      2.96 o
   1   5   4      100.46      124.15      1.03 o
   2   5   4       89.45      110.20      0.90 o
   3   5   4      128.23      145.14      1.16 o
   4   5   4        9.92       11.06      0.25 o
   5   5   4       11.14       11.85      0.27 o
   6   5   4        2.75        2.85      0.23 o
   7   5   4        1.07        1.18      0.24 o
   8   5   4        1.32        1.03      0.23 o
   9   5   4        0.23        1.21      0.70 o
   0   6   4       34.55       40.22      0.74 o
   1   6   4       87.38       82.77      0.77 o
   2   6   4      253.00      251.47      2.00 o
   3   6   4      106.01      104.72      0.93 o
   4   6   4      111.05      100.41      1.03 o
   5   6   4       80.45       77.69      0.93 o
   6   6   4        8.80        7.84      0.32 o
   7   6   4       20.54       20.02      0.51 o
   8   6   4        0.05       -0.20      0.23 o
   9   6   4        2.45        2.41      0.80 o
   0   7   4      180.54      166.68      2.03 o
   1   7   4      160.83      176.51      1.52 o
   2   7   4       83.55       78.57      0.97 o
   3   7   4       13.93       13.06      0.25 o
   4   7   4       44.24       41.40      0.61 o
   5   7   4        7.28        7.60      0.26 o
   6   7   4       28.68       31.80      0.61 o
   7   7   4        0.53        0.72      0.26 o
   8   7   4        3.56        3.87      0.36 o
   0   8   4      290.94      249.92      2.98 o
   1   8   4       65.35       63.02      0.65 o
   2   8   4       80.43       72.06      0.74 o
   3   8   4       73.04       79.52      1.12 o
   4   8   4       17.59       16.10      0.34 o
   5   8   4       21.47       21.91      0.50 o
   6   8   4       19.33       19.31      0.56 o
   7   8   4        5.56        5.57      0.40 o
   8   8   4        2.71        2.41      0.48 o
   0   9   4      145.36      141.82      1.83 o
   1   9   4       44.90       42.07      0.51 o
   2   9   4       16.94       20.32      0.35 o
   3   9   4       70.67       72.44      0.82 o
   4   9   4        2.23        1.76      0.23 o
   5   9   4       19.27       19.76      0.51 o
   6   9   4        4.99        4.82      0.38 o
   7   9   4        1.28        1.08      0.36 o
   0  10   4       43.92       47.67      0.81 o
   1  10   4       26.42       23.49      0.38 o
   2  10   4       40.22       38.30      0.68 o
   3  10   4       29.02       27.57      0.47 o
   4  10   4        0.14        0.23      0.20 o
   5  10   4        4.05        3.20      0.29 o
   6  10   4        7.71        9.12      0.45 o
   7  10   4        3.04        3.76      0.45 o
   0  11   4        1.53        2.62      0.33 o
   1  11   4       58.71       53.05      0.76 o
   2  11   4       23.01       22.35      0.43 o
   3  11   4       17.78       16.25      0.38 o
   4  11   4        7.22        8.02      0.35 o
   5  11   4        1.25        1.21      0.26 o
   6  11   4        0.59        0.65      0.29 o
   7  11   4        1.82        3.02      0.60 o
   0  12   4        4.87        4.77      0.41 o
   1  12   4       42.81       37.24      0.70 o
   2  12   4        4.12        3.73      0.27 o
   3  12   4       23.84       23.91      0.88 o
   4  12   4        1.04        0.82      0.26 o
   5  12   4        4.98        6.21      0.47 o
   6  12   4        1.63        2.06      0.42 o
   0  13   4        6.22        6.87      0.46 o
   1  13   4        2.80        4.16      0.29 o
   2  13   4       10.33       10.60      0.40 o
   3  13   4        6.98        6.16      0.41 o
   4  13   4        1.53        1.87      0.39 o
   5  13   4        6.62        7.97      0.58 o
   0  14   4        4.05        4.22      0.47 o
   1  14   4        5.94        6.93      0.36 o
   2  14   4        8.16        8.94      0.40 o
   3  14   4        0.48        0.58      0.31 o
   4  14   4        4.55        5.63      0.56 o
   0  15   4       46.92       49.47      1.32 o
   1  15   4        3.63        3.78      0.33 o
   2  15   4       15.78       19.20      0.69 o
   1   0   5       99.27      111.85      1.35 o
   2   0   5        9.21        9.18      0.20 o
   3   0   5      174.27      179.46      2.15 o
   4   0   5       38.63       43.66      0.62 o
   5   0   5      110.35      103.36      1.62 o
   6   0   5       63.29       62.81      1.16 o
   7   0   5       18.29       12.33      0.50 o
   8   0   5       17.23       17.80      0.68 o
   9   0   5        1.00        0.45      0.31 o
   0   1   5      386.82      412.53      4.26 o
   1   1   5      119.56      118.55      0.92 o
   2   1   5       40.17       43.21      0.40 o
   3   1   5      199.93      227.03      1.73 o
   4   1   5       64.48       67.34      0.61 o
   5   1   5       70.52       78.28      0.85 o
   6   1   5       24.78       23.86      0.46 o
   7   1   5        3.00        2.29      0.22 o
   8   1   5        0.73        0.55      0.21 o
   9   1   5        0.01       -0.03      0.21 o
   0   2   5      122.12      141.23      1.69 o
   1   2   5      152.11      183.66      1.45 o
   2   2   5      389.84      419.02      3.08 o
   3   2   5      113.80      114.14      0.93 o
   4   2   5      180.39      175.92      1.39 o
   5   2   5       61.83       60.25      1.02 o
   6   2   5       24.91       19.90      0.42 o
   7   2   5        5.47        4.53      0.26 o
   8   2   5        9.25        8.21      0.38 o
   9   2   5        0.13        0.12      0.22 o
   0   3   5     3529.74     4094.16     45.47 o
   1   3   5      263.08      297.26      2.42 o
   2   3   5     1091.41     1262.45      9.10 o
   3   3   5       70.63       83.04      0.71 o
   4   3   5       33.83       34.40      0.47 o
   5   3   5       19.78       19.67      0.37 o
   6   3   5       21.71       20.99      0.43 o
   7   3   5       21.83       22.03      0.53 o
   8   3   5        6.92        8.91      0.35 o
   9   3   5        6.54        7.13      0.51 o
   0   4   5     1719.23     2017.77     20.46 o
   1   4   5      379.21      428.94      3.29 o
   2   4   5      454.02      547.86      4.02 o
   3   4   5       24.43       24.99      0.38 o
   4   4   5       38.49       39.94      0.47 o
   5   4   5        4.14        4.33      0.18 o
   6   4   5        9.06        9.99      0.34 o
   7   4   5        3.60        3.37      0.26 o
   8   4   5        0.97        0.75      0.26 o
   9   4   5        1.71        1.76      0.57 o
   0   5   5       21.89       28.34      0.42 o
   1   5   5      534.00      595.02      4.53 o
   2   5   5       19.72       18.82      0.54 o
   3   5   5      125.44      142.49      1.16 o
   4   5   5        3.27        2.96      0.14 o
   5   5   5       16.58       17.17      0.34 o
   6   5   5        2.37        3.73      0.24 o
   7   5   5        3.56        3.86      0.33 o
   8   5   5        0.35        0.41      0.24 o
   0   6   5        9.91        8.19      0.41 o
   1   6   5      156.20      152.64      1.26 o
   2   6   5       85.63       81.15      0.75 o
   3   6   5      306.72      291.08      3.21 o
   4   6   5       17.98       19.25      0.33 o
   5   6   5       30.31       25.25      0.61 o
   6   6   5        2.10        2.07      0.25 o
   7   6   5        2.34        1.94      0.27 o
   8   6   5        1.51        1.69      0.30 o
   0   7   5        0.31        0.53      0.13 o
   1   7   5       60.58       60.66      0.79 o
   2   7   5       53.83       51.22      0.56 o
   3   7   5       36.88       34.08      0.53 o
   4   7   5      118.29      124.24      1.34 o
   5   7   5       32.41       32.93      0.54 o
   6   7   5       26.42       26.66      0.61 o
   7   7   5        8.36        9.10      0.42 o
   8   7   5        0.84        0.62      0.30 o
   0   8   5       13.77       13.54      0.38 o
   1   8   5      493.21      526.54      4.50 o
   2   8   5      357.67      335.79      3.15 o
   3   8   5      113.34      110.29      1.12 o
   4   8   5      329.53      330.27      3.37 o
   5   8   5       23.44       21.89      0.46 o
   6   8   5       53.98       50.60      0.94 o
   7   8   5        3.45        3.37      0.36 o
   8   8   5        2.26        1.90      0.60 o
   0   9   5      364.48      352.58      5.14 o
   1   9   5      504.61      511.64      4.40 o
   2   9   5      294.74      287.07      2.72 o
   3   9   5      148.12      157.11      1.77 o
   4   9   5       70.17       67.62      1.47 o
   5   9   5       12.48       12.05      0.42 o
   6   9   5       13.81       12.97      0.50 o
   7   9   5        0.06        0.12      0.34 o
   0  10   5       26.89       26.11      1.31 o
   1  10   5      554.80      545.58      4.99 o
   2  10   5        5.45        7.34      0.25 o
   3  10   5      103.57       99.55      1.18 o
   4  10   5        0.49        0.73      0.21 o
   5  10   5        5.34        5.69      0.33 o
   6  10   5        2.13        2.72      0.34 o
   7  10   5        0.77        1.16      0.57 o
   0  11   5       99.97       94.86      1.87 o
   1  11   5       11.31       11.28      0.39 o
   2  11   5       14.84       13.63      0.38 o
   3  11   5        4.48        5.25      0.29 o
   4  11   5        7.36        7.89      0.39 o
   5  11   5        2.73        2.53      0.29 o
   6  11   5        4.36        5.21      0.42 o
   0  12   5        0.39        0.03      0.25 o
   1  12   5        7.50        7.48      0.33 o
   2  12   5        1.21        0.67      0.21 o
   3  12   5       24.62       23.87      0.63 o
   4  12   5        3.78        3.18      0.36 o
   5  12   5        9.08        8.80      0.51 o
   6  12   5        0.56        0.15      0.60 o
   0  13   5        0.04        0.00      0.27 o
   1  13   5        3.19        3.32      0.26 o
   2  13   5        2.32        3.13      0.28 o
   3  13   5        3.14        3.81      0.59 o
   4  13   5        8.59       10.17      0.58 o
   5  13   5        0.45        0.00      0.43 o
   0  14   5        4.62        5.27      0.48 o
   1  14   5        9.79       10.31      0.42 o
   2  14   5        2.43        2.99      0.31 o
   3  14   5        2.91        3.06      0.39 o
   0  15   5        4.14        3.66      0.46 o
   1  15   5       10.59       11.83      0.46 o
   2  15   5       13.70       15.66      0.92 o
   0   0   6      244.90      283.61      4.41 o
   1   0   6       63.81       59.14      0.79 o
   2   0   6      200.14      200.42      2.17 o
   3   0   6       91.29      107.17      1.37 o
   4   0   6        1.14        1.68      0.15 o
   5   0   6        3.68        3.00      0.26 o
   6   0   6       16.58       18.51      0.58 o
   7   0   6        1.55        0.91      0.29 o
   8   0   6        0.83        1.62      0.34 o
   9   0   6        0.97        1.14      0.86 o
   0   1   6      298.51      349.73      3.65 o
   1   1   6      255.46      292.54      2.27 o
   2   1   6      119.33      127.98      1.01 o
   3   1   6       44.54       43.30      0.43 o
   4   1   6       69.06       74.36      0.71 o
   5   1   6       15.56       17.43      0.33 o
   6   1   6       85.21       89.08      1.08 o
   7   1   6       12.79       13.04      0.38 o
   8   1   6       21.86       21.33      0.51 o
   9   1   6        1.43        0.68      0.30 o
   0   2   6       39.14       52.94      0.75 o
   1   2   6      555.60      590.68      4.70 o
   2   2   6       41.29       41.65      0.59 o
   3   2   6      115.14      107.99      0.90 o
   4   2   6        9.27        9.93      0.19 o
   5   2   6       39.99       36.31      0.51 o
   6   2   6       17.09       17.74      0.47 o
   7   2   6       20.73       21.91      0.48 o
   8   2   6        5.28        4.83      0.34 o
   9   2   6        2.65        2.43      0.48 o
   0   3   6       71.98       64.50      1.06 o
   1   3   6      304.16      337.22      2.62 o
   2   3   6       89.55       72.34      0.65 o
   3   3   6       63.47       62.24      0.57 o
   4   3   6       27.19       28.23      0.34 o
   5   3   6       22.80       19.96      0.37 o
   6   3   6        0.54        0.77      0.21 o
   7   3   6       16.13       17.41      0.55 o
   8   3   6        2.36        3.06      0.38 o
   9   3   6        3.40        3.02      0.91 o
   0   4   6      714.37      892.79      9.14 o
   1   4   6      553.18      567.44      4.34 o
   2   4   6      288.75      339.59      2.65 o
   3   4   6       33.33       35.24      0.40 o
   4   4   6       31.97       32.45      0.44 o
   5   4   6       11.32       12.51      0.40 o
   6   4   6        3.11        2.74      0.25 o
   7   4   6        1.32        1.59      0.26 o
   8   4   6        0.47        0.62      0.25 o
   0   5   6      104.52       88.95      1.05 o
   1   5   6      142.43      152.18      1.26 o
   2   5   6       51.42       57.59      0.57 o
   3   5   6       17.25       15.00      0.29 o
   4   5   6       33.07       33.91      0.66 o
   5   5   6        2.02        2.03      0.19 o
   6   5   6        1.00        0.60      0.21 o
   7   5   6        4.81        5.39      0.37 o
   8   5   6        0.05        0.37      0.26 o
   0   6   6       24.88       21.31      0.50 o
   1   6   6       14.57       14.27      0.36 o
   2   6   6      105.25       86.97      0.84 o
   3   6   6        4.72        5.24      0.23 o
   4   6   6       75.60       69.10      0.79 o
   5   6   6        0.25        0.48      0.16 o
   6   6   6        7.99        6.53      0.34 o
   7   6   6        0.23        0.36      0.24 o
   8   6   6        0.15        0.14      0.26 o
   0   7   6       39.77       35.72      0.72 o
   1   7   6       65.93       57.67      0.92 o
   2   7   6       20.43       19.64      0.35 o
   3   7   6       59.32       55.40      0.63 o
   4   7   6       21.54       22.84      0.44 o
   5   7   6       19.36       18.02      0.41 o
   6   7   6       23.47       25.71      0.60 o
   7   7   6        2.46        2.02      0.30 o
   8   7   6        3.90        4.56      0.46 o
   0   8   6      510.02      455.86      5.91 o
   1   8   6      214.25      213.51      2.09 o
   2   8   6      258.45      240.41      2.48 o
   3   8   6       93.06       94.42      1.01 o
   4   8   6        8.67        9.06      0.32 o
   5   8   6       10.07        9.75      0.36 o
   6   8   6       11.36       11.26      0.43 o
   7   8   6        4.44        5.32      0.37 o
   8   8   6        3.73        3.69      0.64 o
   0   9   6       40.92       35.49      0.78 o
   1   9   6      196.46      196.37      1.96 o
   2   9   6        9.47        8.67      0.29 o
   3   9   6      109.69      103.55      1.17 o
   4   9   6        2.93        3.05      0.24 o
   5   9   6       39.52       38.27      0.81 o
   6   9   6        1.93        1.97      0.32 o
   7   9   6        4.52        4.41      0.46 o
   0  10   6       90.57       81.43      1.38 o
   1  10   6       29.83       27.92      0.49 o
   2  10   6       49.78       46.18      0.66 o
   3  10   6       64.25       65.29      0.94 o
   4  10   6       17.48       17.80      0.54 o
   5  10   6       21.77       23.02      0.64 o
   6  10   6        2.75        3.18      0.40 o
   0  11   6        1.99        2.25      0.26 o
   1  11   6        3.03        3.54      0.24 o
   2  11   6       15.82       14.78      0.47 o
   3  11   6        4.37        4.41      0.29 o
   4  11   6        5.28        5.07      0.36 o
   5  11   6        7.18        7.40      0.41 o
   6  11   6        1.17        0.57      0.35 o
   0  12   6       11.41        9.51      0.52 o
   1  12   6        7.62        7.20      0.34 o
   2  12   6        5.24        4.86      0.42 o
   3  12   6        9.01        9.55      0.39 o
   4  12   6        1.42        1.54      0.29 o
   5  12   6        2.20        3.07      0.35 o
   0  13   6        8.36        9.01      0.61 o
   1  13   6       22.74       22.79      0.77 o
   2  13   6       16.70       17.43      0.61 o
   3  13   6        9.05        9.43      0.51 o
   4  13   6        4.52        5.17      0.46 o
   0  14   6        3.58        4.53      0.48 o
   1  14   6        2.14        2.57      0.28 o
   2  14   6       14.82       18.31      0.59 o
   0  15   6       17.82       17.40      1.41 o
   1  15   6        2.57        3.11      0.60 o
   2  15   6        5.38        6.88      0.67 o
   1   0   7      188.30      197.26      2.14 o
   2   0   7      111.14      121.44      1.39 o
   3   0   7        4.52        3.42      0.19 o
   4   0   7        5.95        7.76      0.26 o
   5   0   7        0.12        0.41      0.21 o
   6   0   7       13.81       12.04      0.48 o
   7   0   7        0.69        0.97      0.39 o
   8   0   7       11.24       12.01      1.01 o
   9   0   7        0.24        0.20      0.60 o
   0   1   7      326.16      347.30      3.65 o
   1   1   7      132.45      142.84      1.12 o
   2   1   7       18.80       21.20      0.26 o
   3   1   7       56.21       59.96      0.56 o
   4   1   7        1.63        1.32      0.11 o
   5   1   7       10.69       10.65      0.30 o
   6   1   7        3.71        5.71      0.28 o
   7   1   7       13.46       14.44      0.44 o
   8   1   7        4.53        4.32      0.35 o
   9   1   7        3.07        3.42      0.80 o
   0   2   7       11.49       13.50      0.32 o
   1   2   7      723.12      875.05      6.63 o
   2   2   7       97.99       93.33      0.82 o
   3   2   7      121.04      135.09      1.15 o
   4   2   7       60.34       60.44      0.62 o
   5   2   7       58.55       61.42      0.78 o
   6   2   7        8.84        7.60      0.41 o
   7   2   7        8.37        8.12      0.34 o
   8   2   7        2.40        2.67      0.28 o
   0   3   7      167.37      179.24      2.18 o
   1   3   7       49.27       59.08      0.61 o
   2   3   7      100.70       92.49      0.82 o
   3   3   7       33.65       31.09      0.38 o
   4   3   7      102.45       95.54      0.89 o
   5   3   7       25.04       26.25      0.46 o
   6   3   7       44.63       44.09      0.76 o
   7   3   7        9.56       10.54      0.43 o
   8   3   7        5.62        6.53      0.42 o
   0   4   7      805.44     1003.79     11.27 o
   1   4   7      120.07      131.35      1.11 o
   2   4   7      223.85      261.08      2.09 o
   3   4   7       83.03       86.14      1.02 o
   4   4   7        3.97        4.08      0.17 o
   5   4   7       29.92       27.17      0.47 o
   6   4   7        4.11        4.91      0.41 o
   7   4   7       15.74       14.49      0.49 o
   8   4   7        1.77        1.95      0.31 o
   0   5   7      177.90      207.14      2.52 o
   1   5   7       11.06       10.82      0.36 o
   2   5   7      135.65      132.72      1.20 o
   3   5   7        6.77        5.59      0.19 o
   4   5   7       15.76       13.54      0.36 o
   5   5   7        1.04        1.18      0.17 o
   6   5   7        0.13        0.34      0.20 o
   7   5   7        1.44        2.08      0.28 o
   8   5   7        1.30        1.69      0.30 o
   0   6   7        7.48        7.69      0.32 o
   1   6   7       31.25       31.98      0.80 o
   2   6   7       66.10       56.77      0.70 o
   3   6   7       31.81       36.14      0.47 o
   4   6   7        4.56        3.99      0.23 o
   5   6   7       10.42       10.00      0.31 o
   6   6   7        2.93        3.05      0.29 o
   7   6   7        2.75        2.54      0.31 o
   8   6   7        0.28       -0.11      0.60 o
   0   7   7        2.44        2.35      0.24 o
   1   7   7      249.60      247.75      2.38 o
   2   7   7       79.98       73.50      0.88 o
   3   7   7      163.62      155.08      1.60 o
   4   7   7       73.61       75.41      0.92 o
   5   7   7       47.42       44.08      0.70 o
   6   7   7        9.06        8.43      0.40 o
   7   7   7        6.72        6.64      0.38 o
   8   7   7        1.68        1.62      0.69 o
   0   8   7       12.21       13.03      0.51 o
   1   8   7      303.39      313.32      2.96 o
   2   8   7       66.75       57.41      0.75 o
   3   8   7      120.85      115.28      1.66 o
   4   8   7       25.01       22.08      0.54 o
   5   8   7       22.26       20.67      0.53 o
   6   8   7        0.52        0.09      0.30 o
   7   8   7        0.39        0.24      0.38 o
   0   9   7       47.24       46.11      0.92 o
   1   9   7       15.56       14.68      0.36 o
   2   9   7       24.05       23.92      0.45 o
   3   9   7       86.67       79.76      0.98 o
   4   9   7       13.46       13.00      0.43 o
   5   9   7       60.18       55.47      0.94 o
   6   9   7        6.53        5.99      0.41 o
   7   9   7       16.17       15.79      1.41 o
   0  10   7      210.01      192.31      2.77 o
   1  10   7        9.26        7.82      0.29 o
   2  10   7       83.27       78.26      0.97 o
   3  10   7        0.85        0.77      0.19 o
   4  10   7        4.24        3.52      0.29 o
   5  10   7       12.63       13.96      0.53 o
   6  10   7        0.81        1.19      0.35 o
   0  11   7        2.72        2.46      0.30 o
   1  11   7        4.01        3.43      0.22 o
   2  11   7       14.30       13.16      0.43 o
   3  11   7       11.85       11.05      0.41 o
   4  11   7       11.17        9.61      0.49 o
   5  11   7        2.51        3.74      0.35 o
   6  11   7        1.81        1.58      0.53 o
   0  12   7        0.47        0.07      0.29 o
   1  12   7        3.00        3.81      0.29 o
   2  12   7        1.30        0.66      0.23 o
   3  12   7       10.91       12.41      0.44 o
   4  12   7        0.21       -0.26      0.26 o
   5  12   7        5.75        6.93      0.56 o
   0  13   7        7.90        9.33      0.89 o
   1  13   7        3.40        4.22      0.34 o
   2  13   7        8.50        8.94      0.40 o
   3  13   7        8.29        9.06      0.51 o
   4  13   7       21.42       22.84      1.61 o
   0  14   7       10.58       11.69      0.79 o
   1  14   7        3.06        3.38      0.32 o
   2  14   7        6.36        7.86      0.44 o
   0   0   8      186.34      190.01      2.96 o
   1   0   8       15.66       17.48      0.56 o
   2   0   8        6.85        9.36      0.23 o
   3   0   8        0.17        0.15      0.13 o
   4   0   8       11.51       11.21      0.61 o
   5   0   8       33.69       36.26      1.48 o
   6   0   8       10.56        9.69      0.54 o
   7   0   8       20.30       20.59      0.81 o
   8   0   8        9.11       10.20      0.66 o
   0   1   8      370.91      406.70      4.26 o
   1   1   8        9.07       12.47      0.21 o
   2   1   8      140.62      131.41      1.13 o
   3   1   8       28.54       26.32      0.35 o
   4   1   8       14.08       12.76      0.26 o
   5   1   8       10.13       12.11      0.33 o
   6   1   8        9.60       11.49      0.41 o
   7   1   8        0.23        0.71      0.24 o
   8   1   8        2.82        3.93      0.34 o
   0   2   8       38.77       43.35      0.68 o
   1   2   8       54.06       51.99      0.52 o
   2   2   8       73.50       79.18      1.00 o
   3   2   8      118.67      123.07      1.08 o
   4   2   8      103.78       97.49      0.96 o
   5   2   8       27.83       27.93      0.49 o
   6   2   8       44.64       44.41      0.73 o
   7   2   8        0.78        0.88      0.25 o
   8   2   8        2.88        3.41      0.35 o
   0   3   8      267.38      263.30      3.14 o
   1   3   8      111.39      107.81      1.00 o
   2   3   8      201.03      201.82      1.83 o
   3   3   8      158.12      149.50      1.35 o
   4   3   8       73.63       73.57      0.73 o
   5   3   8       31.79       28.69      0.54 o
   6   3   8        9.52       10.35      0.38 o
   7   3   8        8.25        9.51      0.42 o
   8   3   8        3.81        3.72      0.38 o
   0   4   8       16.10       15.22      0.36 o
   1   4   8        8.40        9.33      0.21 o
   2   4   8       84.63       92.73      1.00 o
   3   4   8       13.20        8.12      0.23 o
   4   4   8       44.95       44.68      0.59 o
   5   4   8       21.09       18.99      0.41 o
   6   4   8        8.76        7.86      0.37 o
   7   4   8        6.23        6.53      0.47 o
   8   4   8        1.65        0.99      0.27 o
   0   5   8       67.00       64.33      1.18 o
   1   5   8       17.04       20.38      0.60 o
   2   5   8       53.34       51.51      0.65 o
   3   5   8       47.05       45.23      0.58 o
   4   5   8        9.89        9.95      0.29 o
   5   5   8       20.78       19.47      0.43 o
   6   5   8        2.01        2.25      0.26 o
   7   5   8        1.92        1.85      0.27 o
   8   5   8        0.02       -0.37      0.37 o
   0   6   8       98.57       88.64      1.41 o
   1   6   8       25.83       22.24      0.42 o
   2   6   8        6.01        6.28      0.23 o
   3   6   8        9.71        7.42      0.24 o
   4   6   8       14.73       13.90      0.47 o
   5   6   8        9.82        9.61      0.33 o
   6   6   8        3.04        3.12      0.32 o
   7   6   8        5.12        5.84      0.41 o
   8   6   8        0.24        0.50      0.50 o
   0   7   8      525.82      521.13      6.75 o
   1   7   8        6.09        5.08      0.26 o
   2   7   8      261.55      268.07      2.59 o
   3   7   8       18.01       17.60      0.40 o
   4   7   8       41.46       41.27      0.67 o
   5   7   8       16.88       17.62      0.48 o
   6   7   8        1.86        1.72      0.32 o
   7   7   8        2.58        2.99      0.37 o
   0   8   8      384.16      369.50      4.92 o
   1   8   8       52.38       56.41      0.75 o
   2   8   8      145.13      142.60      1.51 o
   3   8   8        4.06        4.82      0.26 o
   4   8   8        4.69        4.45      0.34 o
   5   8   8        6.00        5.30      0.33 o
   6   8   8        1.21        1.61      0.29 o
   7   8   8        4.44        4.67      0.80 o
   0   9   8        1.67        0.76      0.23 o
   1   9   8       55.57       48.75      0.69 o
   2   9   8       11.39        8.72      0.39 o
   3   9   8       44.71       40.09      0.63 o
   4   9   8       11.63       11.92      0.42 o
   5   9   8        9.79        9.20      0.40 o
   6   9   8        2.51        2.40      0.35 o
   7   9   8        2.76        3.42      0.80 o
   0  10   8       16.05       14.88      0.53 o
   1  10   8        7.42        6.97      0.28 o
   2  10   8       30.47       31.22      0.54 o
   3  10   8       20.05       18.83      0.52 o
   4  10   8       14.15       14.80      0.48 o
   5  10   8        4.12        4.11      0.33 o
   6  10   8        1.66        1.28      0.42 o
   0  11   8        0.33        0.16      0.22 o
   1  11   8        0.40        0.27      0.16 o
   2  11   8       13.22       12.61      0.36 o
   3  11   8        3.86        4.52      0.35 o
   4  11   8        2.04        2.56      0.32 o
   5  11   8        3.36        4.10      0.38 o
   0  12   8        0.26       -0.27      0.27 o
   1  12   8        0.21        0.05      0.18 o
   2  12   8        3.04        2.69      0.25 o
   3  12   8        2.86        3.09      0.30 o
   4  12   8        2.00        2.40      0.34 o
   5  12   8        7.20        8.77      0.78 o
   0  13   8       39.30       44.28      1.20 o
   1  13   8        3.74        5.33      0.35 o
   2  13   8       26.35       31.93      0.71 o
   3  13   8        0.95        1.37      0.36 o
   0  14   8        1.80        2.11      0.53 o
   1  14   8        3.24        6.27      0.91 o
   2  14   8        2.70        2.68      0.56 o
   1   0   9        3.70        2.75      0.24 o
   2   0   9       47.25       42.24      0.71 o
   3   0   9       28.46       26.12      0.68 o
   4   0   9       51.91       47.27      0.82 o
   5   0   9       23.91       21.48      0.62 o
   6   0   9        5.24        5.57      0.46 o
   7   0   9        0.06       -0.08      0.33 o
   8   0   9        0.47        1.15      0.54 o
   0   1   9        9.13       12.00      0.52 o
   1   1   9       27.65       24.90      0.46 o
   2   1   9      152.70      142.41      1.96 o
   3   1   9       69.84       68.79      0.86 o
   4   1   9       76.58       75.47      0.80 o
   5   1   9        8.92        9.44      0.33 o
   6   1   9        3.95        4.62      0.31 o
   7   1   9        1.10        1.55      0.27 o
   8   1   9        0.63        1.07      0.28 o
   0   2   9      310.20      328.65      4.44 o
   1   2   9       38.47       33.61      0.48 o
   2   2   9      203.31      192.46      1.68 o
   3   2   9       25.40       26.64      0.37 o
   4   2   9       39.73       38.02      0.55 o
   5   2   9       20.37       22.28      0.48 o
   6   2   9        3.23        4.82      0.32 o
   7   2   9        2.00        2.06      0.28 o
   8   2   9        0.03        0.44      0.29 o
   0   3   9        0.61        0.72      0.15 o
   1   3   9       26.19       25.58      0.42 o
   2   3   9       32.24       29.16      0.40 o
   3   3   9       25.72       23.30      0.37 o
   4   3   9       76.78       72.80      0.79 o
   5   3   9       32.50       32.85      0.55 o
   6   3   9       34.11       32.35      0.97 o
   7   3   9        6.45        7.23      0.42 o
   8   3   9        4.07        4.03      0.46 o
   0   4   9       92.83       83.09      1.17 o
   1   4   9       34.73       37.31      0.53 o
   2   4   9      110.45      112.25      1.35 o
   3   4   9       32.52       31.77      0.50 o
   4   4   9       27.05       30.39      0.53 o
   5   4   9       14.38       13.33      0.39 o
   6   4   9        2.34        2.64      0.30 o
   7   4   9        0.60        0.66      0.29 o
   8   4   9        0.68        0.87      0.53 o
   0   5   9        0.02        0.12      0.16 o
   1   5   9        4.04        3.27      0.17 o
   2   5   9       35.06       29.65      0.44 o
   3   5   9       11.31       10.99      0.28 o
   4   5   9       22.61       21.22      0.43 o
   5   5   9        5.79        6.49      0.30 o
   6   5   9        5.97        6.27      0.39 o
   7   5   9        0.30       -0.12      0.29 o
   0   6   9        5.69        4.00      0.29 o
   1   6   9        1.52        1.98      0.17 o
   2   6   9        3.81        4.18      0.21 o
   3   6   9        0.62        0.23      0.16 o
   4   6   9        4.02        4.11      0.24 o
   5   6   9        0.85        0.80      0.20 o
   6   6   9        4.49        5.47      0.39 o
   7   6   9        0.17       -0.15      0.29 o
   0   7   9       45.93       41.51      1.00 o
   1   7   9        8.60        7.18      0.26 o
   2   7   9       67.14       55.64      0.75 o
   3   7   9        4.93        5.32      0.25 o
   4   7   9       20.32       18.34      0.49 o
   5   7   9        0.12        0.05      0.21 o
   6   7   9        1.03        1.04      0.32 o
   7   7   9        0.78        1.12      0.40 o
   0   8   9       63.33       59.54      1.18 o
   1   8   9      213.39      190.77      1.96 o
   2   8   9       66.74       66.22      0.86 o
   3   8   9       61.75       56.68      0.79 o
   4   8   9       13.36       13.28      0.48 o
   5   8   9       13.91       11.83      0.49 o
   6   8   9        4.45        5.68      0.46 o
   7   8   9        2.02        2.98      0.60 o
   0   9   9        6.98        5.82      0.37 o
   1   9   9        9.92        8.83      0.31 o
   2   9   9       20.04       16.46      0.40 o
   3   9   9       18.35       16.65      0.41 o
   4   9   9       13.47       12.01      0.42 o
   5   9   9       13.20       12.61      0.49 o
   6   9   9        2.57        3.09      0.37 o
   0  10   9        2.61        2.48      0.31 o
   1  10   9        0.73        0.61      0.17 o
   2  10   9       12.42       11.28      0.35 o
   3  10   9        3.27        3.14      0.27 o
   4  10   9        9.97        8.70      0.40 o
   5  10   9        8.52        9.62      0.43 o
   6  10   9        3.59        4.63      0.91 o
   0  11   9       45.03       50.24      1.05 o
   1  11   9        0.87        0.56      0.19 o
   2  11   9        8.10       10.49      0.35 o
   3  11   9        2.01        1.40      0.23 o
   4  11   9        0.26        0.10      0.24 o
   5  11   9        2.65        3.21      0.43 o
   0  12   9        5.34        6.85      0.54 o
   1  12   9        3.15        2.95      0.25 o
   2  12   9        5.81        7.33      0.35 o
   3  12   9        2.91        2.44      0.29 o
   4  12   9        0.78        0.55      0.42 o
   0  13   9        4.53        7.19      0.56 o
   1  13   9        2.64        2.82      0.30 o
   2  13   9        0.13        0.58      0.25 o
   3  13   9        1.57        2.21      0.70 o
   0   0  10      103.45       92.18      4.07 o
   1   0  10       61.30       58.21      2.12 o
   2   0  10       53.58       50.05      0.94 o
   3   0  10       94.41       98.99      1.67 o
   4   0  10        0.15        0.05      0.19 o
   5   0  10       25.32       26.63      0.70 o
   6   0  10        7.71        6.01      0.46 o
   7   0  10        7.40        8.54      0.57 o
   8   0  10        0.85        1.85      0.86 o
   0   1  10      235.94      254.84      3.48 o
   1   1  10       14.45       13.24      0.32 o
   2   1  10      173.42      179.92      1.80 o
   3   1  10       33.99       29.68      0.52 o
   4   1  10       63.23       64.17      0.82 o
   5   1  10       10.53        9.85      0.34 o
   6   1  10        5.38        6.59      0.35 o
   7   1  10        0.16       -0.06      0.23 o
   8   1  10        0.35        0.11      0.32 o
   0   2  10       44.07       39.74      0.69 o
   1   2  10      101.30       96.44      1.00 o
   2   2  10       62.63       57.97      1.20 o
   3   2  10      187.16      195.15      1.85 o
   4   2  10       39.10       37.15      0.70 o
   5   2  10       35.93       40.43      0.98 o
   6   2  10        6.66        5.99      0.38 o
   7   2  10        1.86        2.01      0.35 o
   8   2  10        1.11        0.10      0.70 o
   0   3  10      190.10      178.07      2.24 o
   1   3  10       53.82       49.75      0.64 o
   2   3  10       40.22       38.53      0.58 o
   3   3  10      122.90      107.24      1.12 o
   4   3  10        5.07        4.92      0.25 o
   5   3  10       56.84       57.03      1.04 o
   6   3  10        1.47        1.51      0.31 o
   7   3  10        4.74        5.13      0.46 o
   0   4  10        2.64        2.01      0.20 o
   1   4  10        0.19        0.12      0.12 o
   2   4  10       29.42       24.57      0.41 o
   3   4  10       21.89       19.41      0.37 o
   4   4  10       44.59       42.15      0.69 o
   5   4  10       14.15       14.47      0.60 o
   6   4  10       12.59       11.02      0.54 o
   7   4  10        2.18        1.86      0.36 o
   0   5  10        3.93        3.58      0.33 o
   1   5  10       45.96       42.59      0.71 o
   2   5  10       15.58       14.20      0.31 o
   3   5  10       17.51       15.67      0.35 o
   4   5  10       27.01       27.14      0.49 o
   5   5  10        1.37        1.84      0.25 o
   6   5  10        2.05        2.68      0.36 o
   7   5  10        1.05        1.01      0.38 o
   0   6  10       18.61       20.97      0.60 o
   1   6  10       16.32       14.70      0.45 o
   2   6  10        4.13        5.23      0.25 o
   3   6  10       16.23       14.49      0.38 o
   4   6  10        0.01       -0.07      0.17 o
   5   6  10        1.75        2.05      0.25 o
   6   6  10        0.53        1.05      0.31 o
   7   6  10        1.74        3.94      0.52 o
   0   7  10       63.88       54.59      1.05 o
   1   7  10      186.52      171.12      1.78 o
   2   7  10       21.43       18.29      0.48 o
   3   7  10       86.91       78.35      0.98 o
   4   7  10        0.95        0.72      0.22 o
   5   7  10        8.10        7.71      0.37 o
   6   7  10        0.70        1.12      0.31 o
   0   8  10        3.42        3.91      0.38 o
   1   8  10       16.61       21.14      0.45 o
   2   8  10       12.50       11.57      0.35 o
   3   8  10        1.52        2.30      0.22 o
   4   8  10       23.85       23.64      0.63 o
   5   8  10        1.45        1.86      0.26 o
   6   8  10        5.70        6.13      0.48 o
   0   9  10        0.99        0.80      0.26 o
   1   9  10       17.37       15.42      0.39 o
   2   9  10        9.70        9.30      0.33 o
   3   9  10        1.47        2.17      0.22 o
   4   9  10       14.19       15.23      0.50 o
   5   9  10        2.68        3.70      0.33 o
   6   9  10        3.81        4.82      0.52 o
   0  10  10        2.60        2.41      0.31 o
   1  10  10        2.11        2.07      0.24 o
   2  10  10        5.16        4.27      0.26 o
   3  10  10        1.08        0.59      0.21 o
   4  10  10       11.30       11.17      0.44 o
   5  10  10        1.31        1.50      0.30 o
   0  11  10        0.01        0.13      0.26 o
   1  11  10        0.39        0.04      0.17 o
   2  11  10        4.90        4.77      0.29 o
   3  11  10        1.00        2.00      0.26 o
   4  11  10        1.65        2.30      0.31 o
   0  12  10        8.00        9.38      0.51 o
   1  12  10        5.63        6.18      0.31 o
   2  12  10        4.53        6.05      0.34 o
   3  12  10        0.92        1.01      0.37 o
   0  13  10        2.54        3.55      0.57 o
   1  13  10        1.95        3.06      0.60 o
   2  13  10       14.38       16.72      1.33 o
   1   0  11      506.84      499.23      6.52 o
   2   0  11       27.49       25.91      0.80 o
   3   0  11       85.66       88.82      1.49 o
   4   0  11        1.39        1.27      0.28 o
   5   0  11        5.41        6.56      0.48 o
   6   0  11        0.15       -0.06      0.80 o
   7   0  11        0.20        0.25      0.45 o
   0   1  11       29.21       24.41      0.67 o
   1   1  11      101.15       92.45      1.07 o
   2   1  11       37.94       38.61      0.59 o
   3   1  11       29.30       29.75      0.51 o
   4   1  11       47.91       46.25      0.73 o
   5   1  11        6.36        7.33      0.41 o
   6   1  11       22.48       21.13      0.63 o
   7   1  11        2.39        2.64      0.35 o
   0   2  11       40.51       34.74      0.78 o
   1   2  11      202.90      196.96      2.29 o
   2   2  11       73.01       65.45      1.00 o
   3   2  11       26.99       28.22      0.48 o
   4   2  11       31.56       30.25      0.50 o
   5   2  11        6.31        6.37      0.33 o
   6   2  11        4.00        4.08      0.39 o
   7   2  11        2.05        2.17      0.39 o
   0   3  11      163.43      177.12      2.58 o
   1   3  11        0.21        0.25      0.15 o
   2   3  11      123.01      131.23      1.48 o
   3   3  11       10.06        9.56      0.31 o
   4   3  11        9.98       11.33      0.37 o
   5   3  11        4.92        4.61      0.35 o
   6   3  11        2.97        3.92      0.40 o
   7   3  11        1.36        0.99      0.35 o
   0   4  11       12.85       10.53      0.42 o
   1   4  11       40.54       33.40      0.53 o
   2   4  11        2.01        2.10      0.20 o
   3   4  11       39.21       36.04      0.77 o
   4   4  11        0.47        0.67      0.20 o
   5   4  11        7.64        6.91      0.38 o
   6   4  11        1.00        2.08      0.35 o
   7   4  11        0.48        0.11      0.37 o
   0   5  11       10.81       10.46      0.43 o
   1   5  11       32.04       28.73      0.49 o
   2   5  11       14.31       15.49      0.41 o
   3   5  11       17.64       15.45      0.43 o
   4   5  11       12.52       12.94      0.43 o
   5   5  11        5.44        4.68      0.35 o
   6   5  11        3.06        3.29      0.39 o
   7   5  11        0.57        0.91      0.53 o
   0   6  11       43.14       38.78      0.85 o
   1   6  11       60.68       51.50      0.77 o
   2   6  11       33.30       28.36      0.51 o
   3   6  11        1.92        1.67      0.22 o
   4   6  11        4.63        3.79      0.30 o
   5   6  11        0.23       -0.03      0.23 o
   6   6  11        1.75        2.05      0.41 o
   0   7  11        2.94        2.62      0.30 o
   1   7  11       50.51       47.65      0.70 o
   2   7  11       31.37       29.50      0.54 o
   3   7  11       25.31       26.47      0.52 o
   4   7  11       26.74       26.62      0.61 o
   5   7  11       10.71       12.53      1.11 o
   6   7  11       10.33       10.93      0.85 o
   0   8  11        0.13        0.73      0.25 o
   1   8  11       11.88       11.20      0.34 o
   2   8  11       11.83       12.88      0.37 o
   3   8  11        8.80        8.73      0.32 o
   4   8  11        9.44       10.43      0.72 o
   5   8  11        3.70        4.58      0.38 o
   0   9  11       35.50       29.55      0.79 o
   1   9  11       34.20       28.69      0.55 o
   2   9  11       25.77       21.26      0.48 o
   3   9  11       14.53       12.81      0.61 o
   4   9  11        3.78        3.82      0.32 o
   5   9  11        1.80        1.75      0.30 o
   0  10  11       16.31       16.49      0.62 o
   1  10  11        2.44        2.21      0.22 o
   2  10  11       11.05       11.48      0.38 o
   3  10  11        3.90        4.50      0.31 o
   4  10  11        0.58        0.70      0.25 o
   0  11  11        4.79        4.44      0.67 o
   1  11  11        0.50        0.54      0.20 o
   2  11  11        1.16        1.26      0.23 o
   3  11  11        1.14        1.42      0.25 o
   4  11  11        0.90        0.59      0.86 o
   0  12  11        6.14        6.93      0.46 o
   1  12  11        0.03        0.10      0.22 o
   2  12  11        5.91        7.52      0.39 o
   0   0  12       12.90       10.70      0.64 o
   1   0  12        1.90        2.03      0.28 o
   2   0  12        2.15        1.95      0.27 o
   3   0  12       10.96       10.34      0.46 o
   4   0  12        0.11        0.23      0.25 o
   5   0  12       22.87       23.51      1.12 o
   6   0  12        2.04        2.63      0.53 o
   7   0  12       11.20       11.67      1.11 o
   0   1  12      185.99      187.84      2.74 o
   1   1  12      156.08      156.74      1.66 o
   2   1  12       43.15       45.41      0.70 o
   3   1  12       12.57       13.21      0.35 o
   4   1  12        8.03        8.32      0.30 o
   5   1  12        2.14        2.74      0.30 o
   6   1  12       12.43       13.51      0.61 o
   7   1  12        2.73        3.62      0.80 o
   0   2  12       64.42       66.03      1.19 o
   1   2  12      119.32      111.56      1.26 o
   2   2  12       31.98       31.10      0.54 o
   3   2  12       53.57       50.36      0.93 o
   4   2  12        3.42        3.85      0.29 o
   5   2  12        7.22        6.15      0.43 o
   6   2  12        1.67        2.13      0.42 o
   7   2  12        0.38       -0.40      0.43 o
   0   3  12       42.37       43.23      0.92 o
   1   3  12        7.48        8.20      0.29 o
   2   3  12       22.23       21.12      0.48 o
   3   3  12        0.61        0.91      0.20 o
   4   3  12        9.75        8.52      0.41 o
   5   3  12        2.57        2.47      0.35 o
   6   3  12        1.46        1.31      0.38 o
   7   3  12        0.35        0.50      0.70 o
   0   4  12        9.90        8.24      0.50 o
   1   4  12       79.85       72.45      1.07 o
   2   4  12       42.10       35.27      0.63 o
   3   4  12       28.28       25.58      0.58 o
   4   4  12       27.53       26.34      0.57 o
   5   4  12        1.26        1.18      0.29 o
   6   4  12        5.64        5.57      0.54 o
   0   5  12       17.51       14.15      0.61 o
   1   5  12       23.61       21.02      0.80 o
   2   5  12        4.51        4.56      0.28 o
   3   5  12        2.46        2.10      0.23 o
   4   5  12        1.71        2.36      0.26 o
   5   5  12        0.38        0.85      0.48 o
   6   5  12        5.47        6.28      0.54 o
   0   6  12        3.65        3.86      0.38 o
   1   6  12       12.72       11.13      0.36 o
   2   6  12        3.51        3.61      0.24 o
   3   6  12        6.10        5.79      0.30 o
   4   6  12       11.95       11.26      0.48 o
   5   6  12        1.90        2.31      0.52 o
   6   6  12        4.07        4.43      0.91 o
   0   7  12       19.42       15.29      0.78 o
   1   7  12        4.12        4.38      0.25 o
   2   7  12        2.13        2.03      0.24 o
   3   7  12       11.33       11.91      0.41 o
   4   7  12        2.36        2.67      0.29 o
   5   7  12        3.26        3.75      0.37 o
   0   8  12       18.09       13.41      0.55 o
   1   8  12       14.65       14.45      0.39 o
   2   8  12       20.15       16.34      0.43 o
   3   8  12       24.51       24.61      0.62 o
   4   8  12       17.63       16.40      0.60 o
   5   8  12        9.90       11.18      0.60 o
   0   9  12       18.79       17.91      0.97 o
   1   9  12        1.04        1.45      0.21 o
   2   9  12        4.36        4.28      0.29 o
   3   9  12        5.82        7.02      0.35 o
   4   9  12        0.03        0.54      0.28 o
   0  10  12        0.03        0.56      0.29 o
   1  10  12        3.99        4.49      0.29 o
   2  10  12        0.19        0.31      0.21 o
   3  10  12        2.28        3.50      0.30 o
   4  10  12        0.15        0.60      0.60 o
   0  11  12        0.69        0.80      0.38 o
   1  11  12        1.15        1.86      0.24 o
   2  11  12        1.64        2.45      0.29 o
   3  11  12        2.74        3.97      0.48 o
   0  12  12        9.79       10.46      1.11 o
   1  12  12        0.39        0.10      0.60 o
   1   0  13        1.49        1.96      0.29 o
   2   0  13       25.03       26.60      0.73 o
   3   0  13        0.40        0.93      0.26 o
   4   0  13        9.90       11.51      0.53 o
   5   0  13        0.14       -0.28      0.31 o
   6   0  13        0.18        0.66      0.46 o
   0   1  13        2.30        2.40      0.35 o
   1   1  13       25.44       21.30      0.46 o
   2   1  13       33.90       32.67      0.57 o
   3   1  13       12.85       12.71      0.37 o
   4   1  13       16.68       17.07      0.45 o
   5   1  13        1.08        0.38      0.30 o
   6   1  13        2.55        3.66      0.48 o
   0   2  13       29.90       31.05      0.78 o
   1   2  13       52.16       49.53      0.72 o
   2   2  13        6.69        8.47      0.31 o
   3   2  13       25.98       26.92      0.57 o
   4   2  13        3.18        2.79      0.33 o
   5   2  13        4.15        4.97      0.41 o
   6   2  13        5.95        6.48      0.70 o
   0   3  13       14.98       14.91      0.64 o
   1   3  13      179.97      175.62      1.99 o
   2   3  13        8.17        8.19      0.34 o
   3   3  13       36.32       34.84      0.74 o
   4   3  13        3.94        3.98      0.35 o
   5   3  13        0.90        0.85      0.31 o
   6   3  13        2.06        2.64      0.57 o
   0   4  13       18.37       12.86      0.62 o
   1   4  13        0.01       -0.20      0.20 o
   2   4  13       13.25       12.02      0.42 o
   3   4  13        8.48        7.46      0.35 o
   4   4  13        3.75        3.77      0.31 o
   5   4  13        2.10        1.79      0.34 o
   6   4  13        0.27        0.91      0.70 o
   0   5  13        1.74        2.91      0.60 o
   1   5  13        8.98        8.27      0.36 o
   2   5  13        9.12        8.93      0.41 o
   3   5  13        7.96        8.16      0.38 o
   4   5  13       13.86       13.98      0.53 o
   5   5  13        2.36        2.10      0.42 o
   0   6  13       16.98       19.73      0.92 o
   1   6  13        7.25        6.57      0.35 o
   2   6  13        7.67        9.46      0.42 o
   3   6  13        5.08        4.90      0.33 o
   4   6  13        1.80        2.10      0.34 o
   5   6  13        4.33        4.40      0.44 o
   0   7  13        4.91        4.95      0.46 o
   1   7  13        1.87        1.94      0.26 o
   2   7  13        9.90        9.96      0.41 o
   3   7  13        5.91        4.59      0.32 o
   4   7  13        3.11        3.98      0.38 o
   5   7  13        0.60        0.67      0.50 o
   0   8  13        0.05       -0.06      0.32 o
   1   8  13        4.08        2.92      0.27 o
   2   8  13        3.55        3.47      0.30 o
   3   8  13       10.88       10.83      0.46 o
   4   8  13        6.76        8.95      0.57 o
   0   9  13        8.03       10.42      0.62 o
   1   9  13        1.51        1.73      0.25 o
   2   9  13        6.15        7.56      0.37 o
   3   9  13        1.10        1.71      0.29 o
   4   9  13        2.41        2.62      0.80 o
   0  10  13        4.23        4.27      0.41 o
   1  10  13        2.31        3.34      0.28 o
   2  10  13        2.18        2.15      0.32 o
   3  10  13        0.86        0.26      0.46 o
   0  11  13        0.41        0.40      0.60 o
   1  11  13        1.81        2.12      0.50 o
   0   0  14        4.49        5.08      0.65 o
   1   0  14        2.07        1.87      0.31 o
   2   0  14        0.04       -0.05      0.29 o
   3   0  14        1.27        1.43      0.30 o
   4   0  14        1.99        2.31      0.36 o
   5   0  14        0.09        0.30      0.43 o
   0   1  14        6.79        6.25      0.57 o
   1   1  14        4.36        4.89      0.26 o
   2   1  14        5.27        4.85      0.27 o
   3   1  14        8.10        7.98      0.32 o
   4   1  14        6.93        7.45      0.35 o
   5   1  14        6.30        6.73      0.46 o
   6   1  14        4.98        4.93      0.91 o
   0   2  14       28.65       27.76      0.77 o
   1   2  14       34.80       31.92      0.58 o
   2   2  14       12.78       12.83      0.41 o
   3   2  14       39.85       38.02      0.77 o
   4   2  14        1.77        1.88      0.28 o
   5   2  14        8.39        9.31      0.55 o
   6   2  14        1.25        0.80      0.70 o
   0   3  14       23.91       19.61      1.42 o
   1   3  14       10.62       11.21      0.42 o
   2   3  14       40.79       36.51      0.67 o
   3   3  14        3.61        5.32      0.32 o
   4   3  14       22.72       21.93      0.65 o
   5   3  14        0.18       -0.15      0.30 o
   0   4  14        3.14        2.67      0.38 o
   1   4  14        1.86        2.61      0.28 o
   2   4  14        0.82        0.42      0.22 o
   3   4  14        2.22        3.10      0.30 o
   4   4  14        1.91        3.12      0.35 o
   5   4  14        4.40        5.48      1.06 o
   0   5  14        3.61        2.86      0.46 o
   1   5  14        0.47        0.53      0.24 o
   2   5  14        1.24        1.49      0.27 o
   3   5  14        1.26        0.80      0.25 o
   4   5  14        0.19        0.36      0.27 o
   5   5  14        2.35        2.62      0.91 o
   0   6  14        2.03        1.76      0.43 o
   1   6  14        3.51        2.80      0.30 o
   2   6  14        1.74        1.78      0.31 o
   3   6  14        2.64        2.24      0.28 o
   4   6  14        0.13        0.05      0.38 o
   0   7  14        6.21        6.90      0.54 o
   1   7  14        2.69        3.58      0.32 o
   2   7  14        2.66        3.68      0.33 o
   3   7  14        7.55        8.81      0.43 o
   4   7  14        0.88        0.55      0.50 o
   0   8  14        2.87        3.34      0.46 o
   1   8  14       10.47        8.94      0.58 o
   2   8  14        2.44        3.66      0.33 o
   3   8  14        1.22        1.54      0.60 o
   0   9  14        0.02        0.06      0.98 o
   1   9  14        2.54        5.52      0.48 o
   2   9  14        5.01        4.17      0.63 o
   1   0  15        0.08       -0.07      0.26 o
   2   0  15        0.01       -0.08      0.24 o
   3   0  15        1.31        1.39      0.34 o
   4   0  15        0.00        0.04      0.29 o
   5   0  15        0.07        1.31      0.70 o
   0   1  15        0.37       -0.05      0.23 o
   1   1  15        8.67        9.84      0.35 o
   2   1  15        0.47        0.69      0.21 o
   3   1  15       20.07       20.07      0.53 o
   4   1  15        1.45        1.95      0.31 o
   5   1  15        7.84        9.33      1.06 o
   0   2  15       28.18       27.52      0.93 o
   1   2  15        2.50        2.52      0.26 o
   2   2  15       17.57       19.51      0.52 o
   3   2  15       17.03       17.99      0.51 o
   4   2  15        4.94        5.92      0.48 o
   5   2  15       11.63       11.92      0.73 o
   0   3  15        0.29        0.15      0.33 o
   1   3  15        1.90        1.47      0.27 o
   2   3  15        0.02        0.22      0.22 o
   3   3  15        2.90        3.25      0.33 o
   4   3  15        2.51        3.63      0.38 o
   5   3  15        1.00        2.01      0.57 o
   0   4  15        4.83        2.78      0.44 o
   1   4  15        8.20        7.08      0.40 o
   2   4  15        0.26        0.54      0.25 o
   3   4  15        1.88        2.33      0.31 o
   4   4  15        3.50        5.28      0.54 o
   0   5  15        9.49       12.67      0.68 o
   1   5  15       11.04       12.50      0.48 o
   2   5  15        2.05        3.60      0.37 o
   3   5  15        6.09        6.51      0.40 o
   4   5  15        0.42        0.79      0.42 o
   0   6  15        8.83        9.49      0.74 o
   1   6  15        1.33        2.10      0.29 o
   2   6  15        5.88        7.34      0.42 o
   3   6  15        8.28       10.11      0.51 o
   0   7  15        0.38        0.87      0.40 o
   1   7  15        8.23        8.37      0.44 o
   2   7  15        0.84        0.69      0.55 o
   3   7  15        2.05        2.52      0.91 o
   1   8  15        1.08        1.51      0.70 o
   2   8  15        0.91        0.70      0.70 o
   0   0  16       18.42       22.26      1.03 o
   1   0  16        0.06        0.56      0.29 o
   2   0  16       11.63       13.26      0.60 o
   3   0  16        0.09       -0.29      0.30 o
   4   0  16        2.68        4.29      0.64 o
   0   1  16       10.20       10.94      0.55 o
   1   1  16        4.06        4.47      0.31 o
   2   1  16        7.17        7.42      0.37 o
   3   1  16        1.41        1.73      0.27 o
   4   1  16        1.41        1.72      0.35 o
   0   2  16        0.32        0.60      0.43 o
   1   2  16        3.08        3.03      0.32 o
   2   2  16        6.65        6.28      0.38 o
   3   2  16        5.24        5.39      0.36 o
   4   2  16        7.57        9.32      0.49 o
   0   3  16        1.16        1.62      0.38 o
   1   3  16        1.46        2.17      0.29 o
   2   3  16        1.85        1.88      0.31 o
   3   3  16        5.16        6.58      0.41 o
   4   3  16        0.87        1.41      0.80 o
   0   4  16        0.26        1.11      0.38 o
   1   4  16       10.37        9.14      0.45 o
   2   4  16        1.37        1.50      0.31 o
   3   4  16        6.68        8.28      1.66 o
   0   5  16        5.41        5.93      0.85 o
   1   5  16        0.88        1.37      0.29 o
   2   5  16       19.19       25.08      1.17 o
   3   5  16        2.04        3.85      0.91 o
   1   6  16        1.01        0.60      0.60 o
   2   6  16        2.78        4.83      0.91 o
   1   0  17        5.04        6.14      0.55 o
   2   0  17        0.10        1.01      0.50 o
   0   1  17        1.17        1.77      0.41 o
   1   1  17        5.30        6.21      0.37 o
   2   1  17        2.88        3.37      0.38 o
   3   1  17        0.72        2.16      0.57 o
   0   2  17        0.82        1.09      0.40 o
   1   2  17        5.36        6.21      0.48 o
   2   2  17        0.25       -0.43      0.43 o
   0   3  17        1.93        1.91      0.80 o
   1   3  17        2.22        1.56      0.50 o
 
